# Supplementary material for: Utilisation of Sulphur By-Products in Diverse Civil Engineering Applications: A Systematic Review
Source: Materials (Basel). 2026 Feb 18;19(4):784. doi: 10.3390/ma19040784 (PMC12941779; doi:10.3390/ma19040784)
Supplement: Supplementary file 1 [file materials-19-00784-s001.zip]

Archive with 1 entries (1 files):
- materials-4079009-supplementary.pdf
